# Supplementary material for: Assessing fishery interaction on cetaceans stranded along the Italian coastline between 1986 and 2023
Source: PLoS One. 2025 Sep 17;20(9):e0330441. doi: 10.1371/journal.pone.0330441 (PMC12443319; doi:10.1371/journal.pone.0330441)
Supplement: S1 Table — Summary of stranded cetaceans examined for signs of interaction with fishing activities. For each individual, year and GSA (Geographical Sub Areas), species, sex (M = Male, F = Female; ND = Not Determined), and age class (a = Adult; j = juvenile; ND = Not Determined) are reported. Evidence of fishery interaction was assessed by noting: by-catch in animal history, presence of fishing gear, larynx entanglement, ingestion of fishing gear, net marks, sharp wounds and appendages amputation, and penetrating wounds. Each parameter is coded as 0 (absent) or 1 (present). (XLSX) [file pone.0330441.s001.xlsx]

## Sheet: 1986-2023
Year	GSA	Species	Sex	Age class	By-catch in animal history	Presence of fishing gear	Larynx entanglement	Ingestion of fishing gear	Net marks	Sharp wounds and appendages amputation	Penetrating wounds
1986	18	Tursiops truncatus	ND	ND	0	1	0	0	0	0	0
1987	10	Grampus griseus	F	ND	0	1	0	0	0	0	0
1987	9	Stenella coeruleoalba	M	ND	0	1	0	0	0	0	0
1987	10	Stenella coeruleoalba	M	ND	0	1	0	0	0	0	0
1987	10	Physeter macrocephalus	ND	a	0	1	0	0	0	0	0
1987	10	Physeter macrocephalus	ND	a	0	1	0	0	0	0	0
1987	10	Physeter macrocephalus	M	j	0	1	0	0	0	0	0
1987	10	Physeter macrocephalus	F	a	0	1	0	0	0	0	0
1987	10	Physeter macrocephalus	ND	a	0	1	0	0	0	0	0
1987	10	Physeter macrocephalus	ND	a	0	1	0	0	0	0	0
1987	10	Physeter macrocephalus	ND	a	0	1	0	0	0	0	0
1987	10	Physeter macrocephalus	ND	a	0	1	0	0	0	0	0
1987	10	Undetermined	ND	ND	0	1	0	0	0	0	0
1987	9	Stenella coeruleoalba	M	ND	0	1	0	0	0	0	0
1987	10	Tursiops truncatus	ND	ND	0	1	0	0	0	0	0
1987	10	Physeter macrocephalus	F	a	0	1	0	0	0	0	0
1987	10	Physeter macrocephalus	M	j	0	1	0	0	0	0	0
1987	16	Undetermined	ND	ND	0	1	0	0	0	0	0
1987	19	Tursiops truncatus	ND	ND	0	1	0	0	0	0	0
1987	10	Stenella coeruleoalba	F	ND	0	1	0	0	0	0	0
1987	9	Stenella coeruleoalba	M	ND	0	1	0	0	0	0	0
1987	17	Tursiops truncatus	M	ND	0	1	0	0	0	0	0
1987	10	Physeter macrocephalus	ND	a	0	1	0	0	0	0	0
1987	19	Tursiops truncatus	ND	ND	0	1	0	0	0	0	0
1987	10	Stenella coeruleoalba	ND	ND	0	1	0	0	0	0	0
1987	18	Tursiops truncatus	M	a	0	1	0	0	0	0	0
1987	19	Stenella coeruleoalba	M	ND	0	1	0	0	0	0	0
1988	9	Stenella coeruleoalba	M	ND	0	1	0	0	0	0	0
1988	19	Stenella coeruleoalba	ND	ND	0	1	0	0	0	0	0
1988	19	Stenella coeruleoalba	ND	ND	0	1	0	0	0	0	0
1988	19	Stenella coeruleoalba	ND	ND	0	1	0	0	0	0	0
1988	10	Stenella coeruleoalba	ND	ND	0	1	0	0	0	0	0
1988	11	Grampus griseus	ND	ND	0	1	0	0	0	0	0
1988	17	Tursiops truncatus	F	ND	0	1	0	0	0	0	0
1988	19	Stenella coeruleoalba	ND	ND	0	1	0	0	0	0	0
1988	19	Stenella coeruleoalba	ND	ND	0	1	0	0	0	0	0
1988	10	Stenella coeruleoalba	F	ND	0	1	0	0	0	0	0
1988	10	Physeter macrocephalus	ND	a	0	1	0	0	0	0	0
1988	10	Tursiops truncatus	ND	ND	0	1	0	0	0	0	0
1988	10	Tursiops truncatus	M	ND	0	1	0	0	0	0	0
1988	10	Physeter macrocephalus	ND	ND	0	1	0	0	0	0	0
1988	10	Stenella coeruleoalba	F	ND	0	1	0	0	0	0	0
1988	10	Stenella coeruleoalba	F	ND	0	1	0	0	0	0	0
1988	19	Stenella coeruleoalba	M	ND	0	1	0	0	0	0	0
1988	19	Stenella coeruleoalba	M	ND	0	1	0	0	0	0	0
1988	10	Stenella coeruleoalba	M	ND	0	1	0	0	0	0	0
1988	10	Stenella coeruleoalba	ND	ND	0	1	0	0	0	0	0
1988	17	Tursiops truncatus	ND	ND	0	1	0	0	0	0	0
1988	19	Undetermined	ND	ND	0	1	0	0	0	0	0
1988	9	Ziphius cavirostris	M	ND	0	1	0	0	0	0	0
1988	19	Grampus griseus	ND	ND	0	1	0	0	0	0	0
1988	10	Undetermined	ND	ND	0	1	0	0	0	0	0
1988	19	Stenella coeruleoalba	ND	ND	0	1	0	0	0	0	0
1988	16	Undetermined	ND	ND	0	1	0	0	0	0	0
1988	9	Stenella coeruleoalba	ND	ND	0	1	0	0	0	0	0
1988	9	Undetermined	ND	ND	0	1	0	0	0	0	0
1988	9	Stenella coeruleoalba	ND	ND	0	1	0	0	0	0	0
1988	9	Stenella coeruleoalba	ND	ND	0	1	0	0	0	0	0
1988	9	Stenella coeruleoalba	M	a	0	1	0	0	0	0	0
1988	9	Stenella coeruleoalba	ND	ND	0	1	0	0	0	0	0
1988	9	Undetermined	ND	ND	0	1	0	0	0	0	0
1988	11	Grampus griseus	ND	ND	0	1	0	0	0	0	0
1988	19	Globicephala melas	ND	ND	0	1	0	0	0	0	0
1988	9	Stenella coeruleoalba	ND	a	0	1	0	0	0	0	0
1988	9	Stenella coeruleoalba	ND	ND	0	1	0	0	0	0	0
1988	9	Stenella coeruleoalba	ND	ND	0	1	0	0	0	0	0
1988	9	Stenella coeruleoalba	ND	ND	0	1	0	0	0	0	0
1988	9	Undetermined	ND	ND	0	1	0	0	0	0	0
1988	9	Undetermined	ND	ND	0	1	0	0	0	0	0
1988	9	Stenella coeruleoalba	ND	j	0	1	0	0	0	0	0
1988	9	Stenella coeruleoalba	ND	a	0	1	0	0	0	0	0
1988	9	Globicephala melas	ND	ND	0	1	0	0	0	0	0
1988	9	Stenella coeruleoalba	ND	a	0	1	0	0	0	0	0
1988	9	Stenella coeruleoalba	ND	ND	0	1	0	0	0	0	0
1988	9	Globicephala melas	ND	ND	0	1	0	0	0	0	0
1988	9	Stenella coeruleoalba	ND	ND	0	1	0	0	0	0	0
1988	9	Grampus griseus	ND	ND	0	1	0	0	0	0	0
1988	9	Globicephala melas	ND	a	0	1	0	0	0	0	0
1988	9	Stenella coeruleoalba	ND	ND	0	1	0	0	0	0	0
1988	9	Stenella coeruleoalba	ND	a	0	1	0	0	0	0	0
1988	11	Ziphius cavirostris	ND	ND	0	1	0	0	0	0	0
1988	9	Undetermined	ND	ND	0	1	0	0	0	0	0
1988	9	Stenella coeruleoalba	M	ND	0	1	0	0	0	0	0
1988	9	Grampus griseus	ND	ND	0	1	0	0	0	0	0
1988	9	Undetermined	ND	ND	0	1	0	0	0	0	0
1988	11	Physeter macrocephalus	M	ND	0	1	0	0	0	0	0
1989	16	Tursiops truncatus	ND	ND	0	1	0	0	0	0	0
1989	19	Stenella coeruleoalba	F	ND	0	1	0	0	0	0	0
1989	10	Physeter macrocephalus	ND	j	0	1	0	0	0	0	0
1989	10	Physeter macrocephalus	ND	a	0	1	0	0	0	0	0
1989	10	Stenella coeruleoalba	F	ND	0	1	0	0	0	0	0
1989	19	Ziphius cavirostris	ND	ND	0	1	0	0	0	0	0
1989	10	Stenella coeruleoalba	ND	ND	0	1	0	0	0	0	0
1989	19	Physeter macrocephalus	F	ND	0	1	0	0	0	0	0
1989	19	Physeter macrocephalus	ND	ND	0	1	0	0	0	0	0
1989	10	Stenella coeruleoalba	M	ND	0	1	0	0	0	0	0
1989	11	Stenella coeruleoalba	M	ND	0	1	0	0	0	0	0
1989	9	Ziphius cavirostris	M	ND	0	1	0	0	0	0	0
1989	18	Stenella coeruleoalba	M	ND	0	1	0	0	0	0	0
1989	10	Ziphius cavirostris	ND	ND	0	1	0	0	0	0	0
1989	11	Undetermined	ND	ND	0	1	0	0	0	0	0
1989	10	Undetermined	ND	ND	0	1	0	0	0	0	0
1989	10	Undetermined	ND	ND	0	1	0	0	0	0	0
1989	10	Undetermined	ND	ND	0	1	0	0	0	0	0
1989	10	Undetermined	ND	ND	0	1	0	0	0	0	0
1989	9	Undetermined	ND	ND	0	1	0	0	0	0	0
1989	10	Undetermined	ND	ND	0	1	0	0	0	0	0
1989	10	Physeter macrocephalus	ND	ND	0	1	0	0	0	0	0
1989	9	Stenella coeruleoalba	F	a	0	1	0	0	0	0	0
1989	9	Stenella coeruleoalba	F	j	0	1	0	0	0	0	0
1989	9	Undetermined	ND	ND	0	1	0	0	0	0	0
1989	9	Undetermined	ND	ND	0	1	0	0	0	0	0
1989	9	Undetermined	ND	ND	0	1	0	0	0	0	0
1989	11	Tursiops truncatus	F	a	0	1	0	0	0	0	0
1990	11	Physeter macrocephalus	ND	ND	0	0	0	0	0	1	0
1990	9	Tursiops truncatus	F	ND	0	1	0	0	0	0	0
1990	10	Ziphius cavirostris	ND	ND	0	1	0	0	0	0	0
1990	10	Physeter macrocephalus	ND	ND	0	1	0	0	0	0	0
1990	10	Balaenoptera physalus	ND	ND	0	1	0	0	0	0	0
1990	10	Physeter macrocephalus	M	ND	0	1	0	0	0	0	0
1990	9	Stenella coeruleoalba	M	ND	0	1	0	0	0	0	0
1990	11	Tursiops truncatus	M	ND	0	1	0	0	0	0	0
1990	9	Stenella coeruleoalba	M	ND	0	1	0	0	0	0	0
1991	9	Stenella coeruleoalba	F	ND	0	0	0	0	1	0	1
1991	9	Undetermined	ND	ND	0	1	0	0	0	1	0
1991	10	Grampus griseus	ND	ND	0	1	0	0	0	0	0
1991	9	Stenella coeruleoalba	F	ND	0	0	0	0	1	0	1
1991	17	Tursiops truncatus	F	ND	1	0	0	0	0	0	0
1991	10	Stenella coeruleoalba	ND	ND	0	0	0	0	0	1	0
1991	9	Tursiops truncatus	M	ND	0	0	0	0	0	1	0
1991	18	Stenella coeruleoalba	M	ND	1	0	0	0	0	0	0
1991	19	Stenella coeruleoalba	M	ND	0	0	0	0	0	1	0
1991	11	Stenella coeruleoalba	M	ND	0	0	0	0	1	0	0
1991	10	Tursiops truncatus	M	ND	0	1	0	0	0	0	0
1991	9	Stenella coeruleoalba	F	ND	0	0	0	0	1	0	0
1991	9	Tursiops truncatus	M	ND	0	1	0	0	0	0	0
1991	18	Stenella coeruleoalba	M	ND	0	0	0	0	1	1	0
1991	19	Stenella coeruleoalba	ND	ND	0	0	0	0	0	1	0
1991	19	Stenella coeruleoalba	F	ND	0	0	0	0	0	1	0
1991	9	Tursiops truncatus	M	ND	0	1	0	0	0	0	0
1991	19	Stenella coeruleoalba	ND	ND	0	0	0	0	0	1	0
1991	19	Stenella coeruleoalba	M	ND	0	0	0	0	0	1	0
1991	11	Stenella coeruleoalba	M	ND	0	0	0	0	0	1	0
1991	19	Stenella coeruleoalba	M	ND	0	0	0	0	0	1	0
1991	19	Stenella coeruleoalba	M	ND	0	0	0	0	0	1	0
1991	17	Tursiops truncatus	M	ND	0	1	0	0	0	0	0
1991	9	Stenella coeruleoalba	F	ND	0	0	0	0	1	0	0
1991	9	Globicephala melas	ND	ND	0	1	0	0	0	0	0
1991	11	Tursiops truncatus	ND	ND	0	0	0	0	1	0	0
1992	10	Stenella coeruleoalba	M	ND	0	0	0	0	0	0	1
1992	9	Tursiops truncatus	F	ND	0	0	0	0	0	0	1
1992	9	Tursiops truncatus	F	ND	0	0	0	0	0	0	1
1992	10	Stenella coeruleoalba	M	ND	0	0	0	0	0	1	0
1992	10	Physeter macrocephalus	ND	ND	0	1	0	0	0	0	0
1992	9	Stenella coeruleoalba	ND	ND	0	0	0	0	0	1	0
1992	9	Grampus griseus	F	ND	0	1	0	0	0	0	0
1992	9	Grampus griseus	M	ND	0	1	0	0	0	0	0
1992	16	Undetermined	ND	ND	0	0	0	0	0	1	0
1992	19	Undetermined	ND	ND	0	0	0	0	0	1	0
1992	10	Stenella coeruleoalba	F	ND	0	0	0	0	1	0	0
1992	11	Stenella coeruleoalba	M	ND	0	0	0	0	0	1	0
1992	9	Tursiops truncatus	ND	ND	0	0	0	0	0	1	0
1992	11	Stenella coeruleoalba	M	ND	0	0	0	0	0	1	0
1992	19	Stenella coeruleoalba	F	ND	0	1	0	0	0	0	0
1992	11	Stenella coeruleoalba	M	ND	0	0	0	0	0	1	0
1992	10	Stenella coeruleoalba	ND	ND	0	1	0	0	0	0	0
1992	9	Stenella coeruleoalba	M	ND	1	0	0	0	0	0	0
1992	11	Stenella coeruleoalba	M	ND	0	0	0	0	0	1	0
1992	11	Stenella coeruleoalba	ND	ND	0	0	0	0	0	1	0
1992	11	Globicephala melas	ND	ND	0	0	0	0	0	1	0
1992	11	Stenella coeruleoalba	M	ND	0	0	0	0	0	1	0
1993	11	Stenella coeruleoalba	F	ND	0	0	0	0	0	0	1
1993	9	Stenella coeruleoalba	F	ND	0	0	0	0	0	0	1
1993	19	Grampus griseus	ND	ND	0	0	0	0	0	1	0
1993	17	Tursiops truncatus	F	ND	0	0	0	0	0	1	0
1993	11	Delphinus delphis	F	ND	0	0	0	0	0	0	1
1993	9	Tursiops truncatus	M	ND	0	0	0	0	1	0	0
1993	19	Stenella coeruleoalba	ND	ND	0	0	0	0	0	1	0
1993	19	Physeter macrocephalus	F	ND	0	1	0	0	0	0	0
1993	19	Stenella coeruleoalba	F	ND	0	0	0	0	0	0	1
1993	11	Stenella coeruleoalba	M	ND	0	0	0	0	0	1	0
1993	10	Stenella coeruleoalba	ND	ND	0	0	0	0	0	1	0
1993	11	Stenella coeruleoalba	F	ND	0	0	0	0	0	1	0
1993	11	Physeter macrocephalus	F	a	1	0	0	0	0	0	0
1993	10	Stenella coeruleoalba	ND	ND	0	0	0	0	0	1	0
1993	10	Stenella coeruleoalba	ND	ND	0	0	0	0	0	1	0
1993	10	Undetermined	M	ND	0	0	0	0	0	1	0
1993	10	Stenella coeruleoalba	ND	ND	0	0	0	0	0	0	1
1993	11	Stenella coeruleoalba	M	ND	0	0	0	0	0	0	1
1993	9	Stenella coeruleoalba	F	ND	0	0	0	0	0	1	0
1993	11	Stenella coeruleoalba	ND	ND	0	0	0	0	0	1	0
1993	19	Stenella coeruleoalba	ND	ND	0	0	0	0	0	1	0
1993	9	Stenella coeruleoalba	M	ND	0	1	0	0	0	0	0
1993	19	Globicephala melas	ND	ND	0	0	0	0	0	0	1
1993	10	Undetermined	ND	ND	0	0	0	0	0	1	0
1993	9	Tursiops truncatus	ND	ND	0	0	0	0	0	1	0
1993	16	Stenella coeruleoalba	M	ND	0	0	0	0	1	0	0
1994	10	Tursiops truncatus	F	ND	0	0	0	0	0	1	0
1994	9	Stenella coeruleoalba	ND	ND	0	0	0	0	0	1	0
1994	10	Stenella coeruleoalba	F	ND	0	0	0	0	0	0	1
1994	11	Balaenoptera physalus	ND	ND	0	0	0	0	0	1	0
1994	17	Tursiops truncatus	F	ND	0	1	0	0	0	0	0
1994	9	Tursiops truncatus	M	ND	0	0	0	0	0	1	0
1994	18	Grampus griseus	F	ND	0	0	0	0	0	0	1
1994	18	Grampus griseus	F	ND	0	0	0	0	0	0	1
1994	10	Undetermined	ND	ND	0	0	0	0	0	1	0
1994	10	Stenella coeruleoalba	M	ND	0	0	0	0	0	0	1
1994	10	Stenella coeruleoalba	ND	ND	0	0	0	0	0	0	1
1994	11	Stenella coeruleoalba	ND	ND	0	0	0	0	0	0	1
1994	10	Stenella coeruleoalba	M	ND	0	0	0	0	1	0	0
1994	19	Undetermined	M	ND	0	0	0	0	0	1	0
1994	19	Ziphius cavirostris	ND	ND	0	1	0	0	0	1	0
1994	10	Stenella coeruleoalba	F	ND	0	0	0	0	0	1	0
1994	10	Physeter macrocephalus	ND	ND	0	1	0	0	0	0	0
1994	10	Physeter macrocephalus	ND	ND	0	1	0	0	0	0	0
1994	10	Physeter macrocephalus	ND	ND	0	1	0	0	0	0	0
1994	10	Physeter macrocephalus	ND	ND	0	1	0	0	0	0	0
1994	10	Stenella coeruleoalba	ND	ND	0	0	0	0	0	1	0
1994	19	Stenella coeruleoalba	F	ND	0	0	0	0	0	1	0
1994	19	Stenella coeruleoalba	M	ND	0	0	0	0	0	0	1
1994	11	Stenella coeruleoalba	ND	ND	0	1	0	0	0	0	0
1994	19	Stenella coeruleoalba	M	ND	0	0	0	0	0	1	0
1994	10	Stenella coeruleoalba	ND	ND	0	0	0	0	0	1	0
1994	19	Stenella coeruleoalba	ND	ND	0	0	0	0	0	0	1
1994	9	Stenella coeruleoalba	ND	ND	0	0	0	0	0	1	0
1994	11	Tursiops truncatus	M	ND	0	0	0	0	0	0	1
1994	17	Tursiops truncatus	ND	ND	0	0	0	0	0	1	0
1995	19	Stenella coeruleoalba	M	ND	0	0	0	0	0	1	0
1995	19	Stenella coeruleoalba	M	ND	0	0	0	0	1	0	0
1995	10	Grampus griseus	ND	ND	0	0	0	0	0	1	0
1995	10	Physeter macrocephalus	ND	ND	0	0	0	0	0	1	0
1995	10	Stenella coeruleoalba	F	j	0	0	0	0	1	0	0
1995	11	Physeter macrocephalus	F	a	0	1	0	0	0	0	0
1995	11	Physeter macrocephalus	M	j	0	1	0	0	0	0	0
1995	11	Stenella coeruleoalba	M	ND	0	0	0	0	0	1	0
1995	10	Stenella coeruleoalba	M	ND	0	0	0	0	1	0	0
1995	9	Stenella coeruleoalba	ND	ND	0	0	0	0	0	1	0
1995	10	Stenella coeruleoalba	M	ND	0	0	0	0	0	1	0
1995	10	Stenella coeruleoalba	F	ND	0	0	0	0	1	0	0
1995	16	Undetermined	ND	ND	0	0	0	0	0	1	0
1995	19	Ziphius cavirostris	ND	ND	0	1	0	0	0	0	0
1995	9	Ziphius cavirostris	M	ND	0	1	0	0	0	0	0
1995	10	Stenella coeruleoalba	M	ND	0	0	0	0	0	1	0
1995	18	Stenella coeruleoalba	M	ND	0	0	0	0	0	1	0
1995	19	Stenella coeruleoalba	M	ND	0	0	0	0	0	1	0
1995	10	Grampus griseus	F	ND	0	0	0	0	0	1	0
1995	10	Stenella coeruleoalba	ND	ND	0	0	0	0	0	0	1
1995	10	Stenella coeruleoalba	ND	ND	0	1	0	0	0	0	0
1995	10	Stenella coeruleoalba	ND	j	0	1	0	0	0	0	0
1995	10	Physeter macrocephalus	ND	a	0	1	0	0	0	0	0
1995	19	Stenella coeruleoalba	ND	ND	0	0	0	0	0	1	0
1995	16	Tursiops truncatus	M	ND	0	0	0	0	0	1	0
1996	16	Stenella coeruleoalba	ND	ND	0	0	0	0	0	1	0
1996	9	Stenella coeruleoalba	M	ND	0	0	0	0	0	1	0
1996	11	Stenella coeruleoalba	M	ND	0	0	0	0	0	1	0
1996	9	Tursiops truncatus	M	ND	1	0	0	0	0	0	0
1996	9	Stenella coeruleoalba	ND	ND	0	0	0	0	0	1	0
1996	9	Stenella coeruleoalba	ND	ND	0	0	0	0	0	0	1
1996	19	Stenella coeruleoalba	F	ND	0	0	0	0	0	1	0
1996	19	Stenella coeruleoalba	M	ND	0	0	0	0	0	1	0
1996	10	Tursiops truncatus	ND	ND	0	0	0	0	0	1	0
1996	10	Stenella coeruleoalba	F	ND	0	0	0	0	0	1	0
1996	19	Stenella coeruleoalba	F	ND	0	0	0	0	0	1	0
1996	10	Stenella coeruleoalba	ND	ND	0	0	0	0	0	1	0
1996	10	Stenella coeruleoalba	ND	ND	0	0	0	0	0	1	0
1996	11	Tursiops truncatus	M	ND	0	0	0	0	0	0	1
1996	10	Undetermined	ND	ND	0	0	0	0	0	1	0
1996	10	Stenella coeruleoalba	M	ND	0	0	0	0	0	1	0
1996	10	Stenella coeruleoalba	ND	ND	0	0	0	0	0	1	0
1996	10	Stenella coeruleoalba	M	ND	0	0	0	0	0	1	0
1996	9	Undetermined	ND	ND	0	0	0	0	0	1	0
1996	18	Tursiops truncatus	M	ND	0	1	0	0	0	0	0
1996	10	Stenella coeruleoalba	M	ND	0	0	0	0	0	1	0
1996	10	Stenella coeruleoalba	ND	ND	0	0	0	0	0	1	0
1996	10	Stenella coeruleoalba	M	ND	0	0	0	0	0	1	0
1996	19	Stenella coeruleoalba	F	ND	0	0	0	0	0	1	0
1996	9	Tursiops truncatus	ND	j	0	0	0	0	0	1	0
1996	19	Stenella coeruleoalba	ND	ND	0	1	0	0	0	0	0
1996	19	Stenella coeruleoalba	ND	ND	0	1	0	0	0	0	0
1996	19	Stenella coeruleoalba	ND	ND	0	1	0	0	0	0	0
1996	19	Stenella coeruleoalba	ND	ND	0	1	0	0	0	0	0
1996	9	Tursiops truncatus	F	ND	0	0	0	0	0	0	1
1996	16	Undetermined	ND	ND	0	0	0	0	0	1	0
1996	10	Physeter macrocephalus	F	ND	0	0	0	0	0	1	0
1996	16	Stenella coeruleoalba	M	ND	0	0	0	0	0	1	0
1997	9	Stenella coeruleoalba	M	ND	0	0	0	0	1	0	0
1997	9	Stenella coeruleoalba	M	ND	0	0	0	0	1	1	0
1997	18	Tursiops truncatus	F	ND	0	0	0	0	0	0	1
1997	10	Stenella coeruleoalba	ND	ND	0	0	0	0	1	0	0
1997	9	Physeter macrocephalus	ND	ND	0	0	0	0	1	0	0
1997	19	Stenella coeruleoalba	ND	ND	0	0	0	0	0	1	0
1997	10	Stenella coeruleoalba	M	ND	0	0	0	0	1	0	0
1997	10	Stenella coeruleoalba	ND	ND	0	0	0	0	0	1	0
1997	10	Stenella coeruleoalba	ND	ND	0	0	0	0	0	1	0
1997	9	Stenella coeruleoalba	F	ND	0	0	0	0	0	0	1
1997	19	Stenella coeruleoalba	M	ND	0	0	0	0	0	1	0
1997	10	Stenella coeruleoalba	ND	ND	0	0	0	0	0	1	0
1997	10	Stenella coeruleoalba	ND	ND	0	0	0	0	1	0	0
1997	10	Stenella coeruleoalba	ND	ND	0	0	0	0	0	1	0
1997	10	Tursiops truncatus	M	ND	0	0	0	0	0	1	0
1997	11	Stenella coeruleoalba	F	ND	0	1	0	0	0	0	0
1997	11	Tursiops truncatus	M	ND	0	1	0	0	0	0	0
1997	9	Stenella coeruleoalba	F	ND	0	0	0	0	0	0	1
1997	10	Stenella coeruleoalba	M	ND	0	1	0	0	0	0	0
1997	11	Tursiops truncatus	M	ND	0	0	0	0	0	0	1
1997	19	Stenella coeruleoalba	M	ND	0	0	0	0	0	1	0
1997	19	Stenella coeruleoalba	ND	ND	0	0	0	0	0	1	0
1997	11	Balaenoptera physalus	ND	a	0	1	0	0	0	0	0
1997	19	Ziphius cavirostris	F	ND	0	1	0	0	0	0	0
1997	17	Stenella coeruleoalba	ND	ND	0	0	0	0	1	0	0
1997	11	Balaenoptera physalus	ND	a	0	0	0	0	0	1	0
1997	18	Tursiops truncatus	M	ND	0	0	0	0	0	1	0
1998	9	Grampus griseus	M	ND	0	0	0	0	0	1	0
1998	19	Stenella coeruleoalba	ND	a	0	0	0	0	0	1	0
1998	11	Balaenoptera physalus	F	ND	0	0	0	0	0	1	0
1998	10	Stenella coeruleoalba	M	a	0	1	0	0	0	0	0
1998	19	Stenella coeruleoalba	F	a	0	0	0	0	0	0	1
1998	9	Stenella coeruleoalba	ND	ND	0	0	0	0	0	1	0
1998	9	Stenella coeruleoalba	ND	ND	0	1	0	0	0	1	0
1998	17	Tursiops truncatus	F	ND	0	0	0	0	0	1	0
1998	18	Tursiops truncatus	M	a	0	1	0	0	0	0	0
1998	10	Stenella coeruleoalba	ND	ND	0	0	0	0	1	1	0
1998	10	Stenella coeruleoalba	M	ND	0	0	0	0	0	1	0
1998	11	Stenella coeruleoalba	ND	ND	0	0	0	0	0	1	0
1998	10	Stenella coeruleoalba	ND	j	0	0	0	0	0	1	0
1998	11	Stenella coeruleoalba	M	a	0	0	0	0	0	1	0
1998	10	Stenella coeruleoalba	ND	ND	0	0	0	0	0	1	0
1998	10	Stenella coeruleoalba	ND	ND	0	0	0	0	0	1	0
1998	19	Stenella coeruleoalba	M	a	0	0	0	0	1	1	0
1998	19	Stenella coeruleoalba	F	a	0	0	0	0	0	1	0
1998	11	Tursiops truncatus	M	j	0	0	0	0	0	1	0
1998	10	Balaenoptera physalus	ND	a	0	0	0	0	0	1	0
1999	18	Grampus griseus	M	a	0	1	0	0	0	0	0
1999	10	Stenella coeruleoalba	F	j	0	0	0	0	1	0	0
1999	11	Tursiops truncatus	M	ND	0	0	0	0	0	1	0
1999	10	Stenella coeruleoalba	F	a	0	0	0	0	1	0	0
1999	9	Undetermined	ND	ND	0	0	0	0	0	1	0
1999	9	Tursiops truncatus	F	a	0	1	0	0	0	1	0
1999	10	Undetermined	ND	ND	0	0	0	0	0	1	0
1999	10	Stenella coeruleoalba	M	a	0	0	0	0	0	1	0
1999	19	Stenella coeruleoalba	F	j	0	0	0	0	0	1	0
1999	19	Stenella coeruleoalba	M	j	0	0	0	0	0	1	0
1999	11	Stenella coeruleoalba	M	j	0	0	0	0	0	0	1
1999	10	Stenella coeruleoalba	M	a	0	0	0	0	1	0	0
1999	10	Stenella coeruleoalba	ND	j	0	0	0	0	0	1	0
1999	10	Stenella coeruleoalba	ND	j	0	0	0	0	0	1	0
1999	19	Stenella coeruleoalba	M	j	0	0	0	0	0	1	0
1999	19	Stenella coeruleoalba	F	j	0	0	0	0	0	1	0
1999	19	Stenella coeruleoalba	M	a	0	0	0	0	1	0	0
1999	19	Undetermined	ND	ND	0	0	0	0	0	1	0
1999	10	Stenella coeruleoalba	F	a	0	0	0	0	0	1	0
1999	17	Tursiops truncatus	F	a	1	0	0	0	0	0	0
1999	9	Stenella coeruleoalba	F	j	0	0	0	0	1	0	0
1999	10	Delphinus delphis	M	a	0	0	0	0	1	0	0
1999	18	Stenella coeruleoalba	M	a	0	0	0	0	0	0	1
1999	9	Stenella coeruleoalba	M	a	0	0	0	0	0	1	0
2000	9	Globicephala melas	M	a	0	0	0	0	0	1	0
2000	9	Stenella coeruleoalba	M	j	0	0	0	0	0	1	0
2000	10	Balaenoptera physalus	ND	a	0	0	0	0	0	1	0
2000	9	Stenella coeruleoalba	ND	a	0	0	0	0	0	1	0
2000	9	Stenella coeruleoalba	ND	ND	0	0	0	0	0	0	1
2000	17	Tursiops truncatus	M	a	0	0	0	0	0	0	1
2000	10	Tursiops truncatus	ND	a	0	1	0	0	0	0	0
2000	10	Stenella coeruleoalba	F	a	0	0	0	0	0	1	0
2000	19	Stenella coeruleoalba	ND	a	0	0	0	0	0	1	0
2000	10	Undetermined	ND	ND	0	0	0	0	0	1	0
2000	10	Stenella coeruleoalba	F	j	0	0	0	0	1	0	0
2000	10	Stenella coeruleoalba	ND	j	0	0	0	0	0	1	0
2000	10	Stenella coeruleoalba	ND	ND	0	0	0	0	0	1	0
2000	19	Tursiops truncatus	ND	a	0	0	0	0	0	1	0
2000	10	Stenella coeruleoalba	ND	j	0	0	0	0	0	1	0
2000	9	Stenella coeruleoalba	ND	ND	0	0	0	0	0	1	0
2000	18	Tursiops truncatus	F	a	0	0	0	0	1	0	0
2000	10	Stenella coeruleoalba	ND	a	0	0	0	0	1	0	0
2000	9	Undetermined	ND	ND	1	0	0	0	0	0	0
2000	17	Tursiops truncatus	ND	a	0	0	0	0	0	1	0
2000	11	Stenella coeruleoalba	M	j	0	0	0	0	0	0	1
2000	11	Stenella coeruleoalba	M	ND	0	0	0	0	0	1	0
2000	10	Stenella coeruleoalba	ND	j	0	0	0	0	1	1	0
2000	10	Tursiops truncatus	F	a	0	0	0	0	0	1	0
2000	18	Tursiops truncatus	M	a	0	1	0	0	0	0	0
2000	10	Undetermined	M	ND	0	0	0	0	0	1	0
2000	19	Undetermined	ND	ND	0	0	0	0	0	1	0
2001	16	Tursiops truncatus	M	ND	0	0	0	0	0	0	1
2001	19	Stenella coeruleoalba	M	ND	0	1	0	0	0	0	0
2001	11	Delphinus delphis	F	ND	0	0	0	0	0	0	1
2001	10	Stenella coeruleoalba	F	a	0	1	0	0	0	0	0
2001	19	Undetermined	ND	ND	0	0	0	0	0	1	0
2001	10	Balaenoptera physalus	ND	j	0	0	0	0	0	1	0
2001	10	Tursiops truncatus	F	ND	0	0	0	0	0	1	0
2001	10	Stenella coeruleoalba	ND	ND	0	0	0	0	0	1	0
2001	10	Physeter macrocephalus	M	ND	0	0	0	0	0	0	1
2001	10	Stenella coeruleoalba	F	ND	0	0	0	0	0	1	0
2001	10	Stenella coeruleoalba	M	ND	0	0	0	0	0	1	0
2001	9	Tursiops truncatus	M	a	0	0	0	0	0	1	0
2001	11	Tursiops truncatus	M	a	0	0	0	0	0	1	0
2001	10	Stenella coeruleoalba	M	a	0	0	0	0	0	1	0
2001	10	Stenella coeruleoalba	ND	ND	0	0	0	0	0	1	0
2001	10	Stenella coeruleoalba	ND	ND	0	0	0	0	0	1	0
2001	16	Grampus griseus	ND	a	0	1	0	0	0	0	0
2001	10	Stenella coeruleoalba	ND	ND	0	0	0	0	0	1	0
2001	10	Stenella coeruleoalba	M	ND	0	0	0	0	0	1	0
2001	17	Tursiops truncatus	M	ND	0	0	0	0	0	1	0
2001	10	Stenella coeruleoalba	ND	ND	0	0	0	0	0	1	0
2001	10	Stenella coeruleoalba	ND	ND	0	0	0	0	0	1	0
2001	10	Stenella coeruleoalba	ND	ND	0	0	0	0	0	1	0
2001	10	Stenella coeruleoalba	M	a	0	1	0	0	0	1	0
2001	19	Stenella coeruleoalba	M	a	0	0	0	0	0	1	0
2001	19	Stenella coeruleoalba	F	ND	0	0	0	0	0	1	0
2001	19	Stenella coeruleoalba	ND	ND	0	0	0	0	0	1	0
2001	10	Stenella coeruleoalba	ND	ND	0	0	0	0	0	1	0
2001	10	Stenella coeruleoalba	ND	ND	0	1	0	0	0	1	0
2001	11	Stenella coeruleoalba	M	ND	0	0	0	0	0	1	0
2001	11	Stenella coeruleoalba	F	a	0	0	0	0	0	1	0
2001	11	Stenella coeruleoalba	F	ND	0	0	0	0	0	1	0
2001	11	Stenella coeruleoalba	M	ND	0	0	0	0	0	1	0
2001	11	Stenella coeruleoalba	F	ND	0	1	0	0	0	1	0
2001	11	Stenella coeruleoalba	F	a	0	0	0	0	0	1	0
2001	11	Stenella coeruleoalba	F	ND	0	0	0	0	0	1	0
2001	11	Stenella coeruleoalba	M	a	0	0	0	0	0	1	0
2001	10	Stenella coeruleoalba	M	ND	0	0	0	0	0	1	0
2001	19	Stenella coeruleoalba	ND	a	0	0	0	0	0	1	0
2001	11	Physeter macrocephalus	ND	ND	0	0	0	0	0	1	0
2002	19	Stenella coeruleoalba	ND	ND	0	0	0	0	0	0	1
2002	11	Grampus griseus	ND	ND	0	0	0	0	0	0	1
2002	11	Delphinus delphis	ND	ND	0	0	0	0	0	1	0
2002	11	Delphinus delphis	ND	ND	0	0	0	0	0	1	0
2002	9	Undetermined	ND	ND	1	0	0	0	0	0	0
2002	19	Stenella coeruleoalba	ND	ND	0	0	0	0	0	0	1
2002	9	Stenella coeruleoalba	F	ND	0	1	0	0	0	0	0
2002	9	Balaenoptera physalus	M	ND	0	0	0	0	0	0	1
2002	10	Stenella coeruleoalba	ND	ND	0	0	0	0	0	1	0
2002	10	Stenella coeruleoalba	ND	ND	0	0	0	0	0	0	1
2002	10	Stenella coeruleoalba	M	ND	0	0	0	0	0	1	0
2002	16	Physeter macrocephalus	ND	ND	0	0	0	0	0	1	0
2002	17	Tursiops truncatus	M	ND	0	1	0	0	0	0	0
2002	11	Tursiops truncatus	M	ND	0	0	0	0	0	0	1
2002	10	Stenella coeruleoalba	M	ND	0	0	0	0	0	1	0
2002	10	Undetermined	ND	ND	0	0	0	0	0	1	0
2002	10	Stenella coeruleoalba	F	ND	1	0	0	0	0	0	0
2003	10	Tursiops truncatus	M	ND	0	0	0	0	1	0	0
2003	11	Tursiops truncatus	ND	ND	0	0	0	0	0	1	0
2003	10	Stenella coeruleoalba	ND	ND	0	0	0	0	0	0	1
2003	9	Tursiops truncatus	ND	ND	0	1	0	0	0	0	0
2003	10	Stenella coeruleoalba	ND	ND	0	0	0	0	0	0	1
2003	11	Tursiops truncatus	ND	ND	0	0	0	0	0	0	1
2003	10	Stenella coeruleoalba	ND	ND	0	0	0	0	0	1	0
2003	10	Stenella coeruleoalba	M	ND	0	0	0	0	0	0	1
2003	19	Stenella coeruleoalba	ND	ND	0	0	0	0	0	1	0
2003	16	Stenella coeruleoalba	M	ND	0	0	0	0	0	1	0
2003	18	Tursiops truncatus	ND	ND	0	0	0	0	0	1	0
2003	11	Stenella coeruleoalba	F	ND	0	0	0	0	0	1	0
2003	11	Tursiops truncatus	ND	ND	0	0	0	0	0	0	1
2003	11	Stenella coeruleoalba	ND	ND	0	1	0	0	0	0	0
2004	10	Undetermined	ND	ND	0	0	0	0	0	1	0
2004	9	Stenella coeruleoalba	F	ND	0	0	0	0	0	1	0
2004	9	Tursiops truncatus	ND	ND	0	0	0	0	0	1	0
2004	11	Grampus griseus	M	ND	0	1	0	0	0	0	0
2004	9	Undetermined	ND	ND	0	0	0	0	0	1	0
2004	17	Tursiops truncatus	F	ND	0	0	0	0	0	1	0
2004	17	Undetermined	ND	ND	0	0	0	0	0	1	0
2004	17	Tursiops truncatus	F	ND	0	0	0	0	0	1	0
2004	11	Stenella coeruleoalba	F	ND	0	0	0	0	0	1	0
2004	9	Stenella coeruleoalba	M	ND	0	0	0	0	0	0	1
2004	9	Stenella coeruleoalba	M	ND	0	0	0	0	0	0	1
2004	10	Physeter macrocephalus	ND	ND	0	1	0	0	0	0	0
2004	10	Physeter macrocephalus	ND	ND	0	1	0	0	0	0	0
2004	10	Physeter macrocephalus	ND	ND	0	1	0	0	0	0	0
2004	18	Undetermined	M	ND	0	0	0	0	0	1	0
2004	17	Tursiops truncatus	M	ND	0	0	0	0	0	0	1
2004	9	Tursiops truncatus	M	ND	0	0	0	0	1	0	0
2004	11	Undetermined	ND	ND	0	0	0	0	0	1	0
2005	9	Tursiops truncatus	F	ND	1	0	0	0	0	0	0
2005	18	Stenella coeruleoalba	F	ND	0	0	0	0	0	1	0
2005	18	Stenella coeruleoalba	F	ND	0	0	0	0	1	0	0
2005	19	Ziphius cavirostris	F	ND	0	1	0	0	0	0	0
2005	17	Tursiops truncatus	ND	ND	0	0	0	0	0	0	1
2005	17	Tursiops truncatus	F	ND	0	0	0	0	1	0	0
2005	17	Tursiops truncatus	M	a	0	0	0	0	1	0	0
2005	19	Stenella coeruleoalba	F	ND	0	0	0	0	0	1	0
2005	10	Stenella coeruleoalba	ND	ND	0	1	0	0	1	0	0
2005	11	Physeter macrocephalus	ND	ND	0	0	0	0	0	0	1
2005	10	Stenella coeruleoalba	M	ND	0	0	0	0	0	0	1
2005	10	Stenella coeruleoalba	M	ND	0	1	0	0	0	0	1
2005	11	Tursiops truncatus	F	ND	0	0	0	0	0	0	1
2005	10	Undetermined	ND	ND	0	0	0	0	0	1	0
2005	11	Stenella coeruleoalba	M	ND	0	0	0	0	0	1	0
2005	11	Tursiops truncatus	M	ND	1	0	0	0	0	0	0
2005	10	Stenella coeruleoalba	M	ND	0	0	0	0	1	0	0
2005	17	Tursiops truncatus	M	ND	0	1	0	0	0	0	0
2005	11	Stenella coeruleoalba	F	ND	0	0	0	0	0	1	0
2005	17	Tursiops truncatus	M	ND	0	0	0	0	1	0	0
2005	11	Tursiops truncatus	M	ND	0	0	0	0	1	0	0
2005	11	Stenella coeruleoalba	F	a	1	0	0	0	0	0	0
2006	9	Undetermined	ND	ND	0	0	0	0	0	1	0
2006	17	Tursiops truncatus	ND	ND	0	0	0	0	0	0	1
2006	19	Stenella coeruleoalba	ND	ND	0	0	0	0	0	1	0
2006	11	Tursiops truncatus	M	ND	0	0	0	0	1	0	0
2006	18	Tursiops truncatus	ND	ND	0	0	0	0	0	1	0
2006	18	Undetermined	ND	ND	0	0	0	0	0	1	0
2007	18	Stenella coeruleoalba	M	ND	0	1	0	0	0	1	0
2007	11	Stenella coeruleoalba	M	ND	0	0	0	0	1	0	0
2007	11	Stenella coeruleoalba	F	j	0	0	0	0	1	0	0
2007	9	Tursiops truncatus	M	j	0	0	0	0	0	1	0
2007	19	Stenella coeruleoalba	ND	ND	0	0	0	0	0	1	0
2007	10	Physeter macrocephalus	ND	ND	0	1	0	0	0	0	0
2007	10	Physeter macrocephalus	ND	j	1	0	0	0	0	0	0
2007	11	Undetermined	ND	ND	0	0	0	0	0	1	0
2007	11	Tursiops truncatus	F	j	0	0	0	0	1	0	1
2007	11	Tursiops truncatus	F	ND	0	0	0	0	1	0	0
2007	9	Tursiops truncatus	M	ND	0	0	0	0	0	1	0
2007	9	Tursiops truncatus	F	ND	0	0	0	0	0	0	1
2008	18	Stenella coeruleoalba	ND	ND	0	0	0	0	1	1	0
2008	19	Grampus griseus	ND	ND	0	0	0	0	0	1	0
2008	11	Stenella coeruleoalba	M	ND	1	0	0	0	0	0	0
2008	9	Stenella coeruleoalba	F	j	0	0	0	0	0	1	0
2008	18	Tursiops truncatus	M	ND	0	0	0	0	0	0	1
2008	10	Undetermined	ND	ND	0	1	0	0	0	0	0
2008	10	Undetermined	ND	ND	0	0	0	0	0	1	0
2009	9	Stenella coeruleoalba	M	j	0	0	0	0	1	0	0
2009	10	Stenella coeruleoalba	ND	j	0	0	0	0	0	1	0
2010	11	Tursiops truncatus	M	ND	0	0	0	0	0	0	1
2010	19	Stenella coeruleoalba	F	ND	0	0	0	0	0	0	1
2010	11	Tursiops truncatus	ND	ND	0	0	0	0	0	0	1
2010	9	Tursiops truncatus	M	ND	1	0	0	0	0	0	0
2010	19	Physeter macrocephalus	M	ND	0	1	0	0	0	0	0
2010	17	Undetermined	M	ND	0	1	0	0	1	0	0
2011	17	Tursiops truncatus	ND	ND	0	0	0	0	0	0	1
2011	18	Stenella coeruleoalba	M	ND	0	0	0	0	0	0	1
2011	9	Stenella coeruleoalba	M	ND	0	0	0	0	1	0	0
2011	10	Stenella coeruleoalba	ND	ND	0	0	0	0	0	1	0
2011	17	Tursiops truncatus	ND	ND	0	0	0	0	0	1	0
2011	9	Tursiops truncatus	M	ND	0	0	0	0	0	1	0
2011	19	Stenella coeruleoalba	F	ND	0	1	0	0	1	0	0
2012	19	Tursiops truncatus	ND	ND	0	0	0	0	0	1	0
2012	10	Grampus griseus	F	ND	0	0	0	0	0	1	0
2012	19	Stenella coeruleoalba	F	ND	0	0	0	0	1	0	0
2012	19	Stenella coeruleoalba	ND	ND	0	0	0	0	0	1	0
2012	19	Undetermined	ND	ND	0	1	0	0	0	0	0
2012	17	Undetermined	M	ND	0	1	0	0	0	0	0
2012	17	Tursiops truncatus	ND	ND	0	1	0	0	0	0	0
2012	17	Tursiops truncatus	F	ND	0	1	0	0	0	0	0
2012	16	Tursiops truncatus	ND	ND	0	0	0	0	0	1	0
2013	11	Tursiops truncatus	F	ND	0	0	0	0	0	1	0
2013	18	Undetermined	ND	ND	0	0	0	0	0	1	0
2013	18	Tursiops truncatus	F	ND	0	0	0	0	0	1	0
2014	10	Undetermined	ND	ND	0	0	0	0	0	1	0
2014	17	Tursiops truncatus	ND	ND	0	1	0	0	0	0	0
2014	9	Tursiops truncatus	ND	ND	0	1	0	0	0	0	0
2014	17	Undetermined	ND	ND	0	1	0	0	0	0	0
2014	16	Tursiops truncatus	ND	ND	0	0	0	0	0	1	0
2014	9	Tursiops truncatus	ND	a	0	0	0	0	0	1	0
2014	9	Tursiops truncatus	ND	ND	0	0	0	0	0	1	0
2014	19	Undetermined	ND	ND	0	0	0	0	0	1	0
2014	17	Tursiops truncatus	M	ND	0	1	0	0	0	0	0
2014	19	Tursiops truncatus	M	ND	0	0	0	0	0	1	0
2014	11	Tursiops truncatus	ND	ND	0	0	0	0	0	0	1
2014	9	Stenella coeruleoalba	F	ND	0	0	0	0	0	1	0
2015	9	Stenella coeruleoalba	F	ND	0	0	0	0	0	0	1
2015	17	Tursiops truncatus	ND	ND	0	0	1	0	0	0	0
2015	10	Stenella coeruleoalba	ND	ND	0	0	0	0	0	0	1
2015	18	Tursiops truncatus	M	ND	0	0	0	0	1	0	0
2015	17	Tursiops truncatus	ND	ND	0	0	0	0	0	1	1
2015	10	Stenella coeruleoalba	M	ND	0	0	0	0	0	0	1
2015	19	Stenella coeruleoalba	ND	ND	0	0	0	0	0	1	0
2015	17	Tursiops truncatus	F	ND	0	0	0	0	0	1	0
2015	10	Stenella coeruleoalba	F	ND	0	0	0	0	0	0	1
2015	16	Tursiops truncatus	M	ND	0	0	0	1	0	0	0
2015	19	Stenella coeruleoalba	M	ND	0	0	0	0	1	0	0
2015	19	Stenella coeruleoalba	M	ND	0	0	0	0	1	0	0
2015	17	Tursiops truncatus	M	ND	0	1	0	0	0	0	0
2015	17	Tursiops truncatus	M	ND	0	0	0	1	0	0	0
2015	17	Tursiops truncatus	M	ND	0	0	0	0	1	0	0
2015	9	Tursiops truncatus	F	ND	0	1	0	0	0	1	0
2015	17	Tursiops truncatus	F	ND	0	0	1	0	0	0	0
2016	10	Grampus griseus	F	a	0	0	0	0	0	1	0
2016	17	Tursiops truncatus	M	a	0	0	0	0	0	1	0
2016	16	Stenella coeruleoalba	M	j	0	0	0	0	0	1	0
2016	11	Physeter macrocephalus	M	a	0	1	0	0	0	0	0
2016	17	Tursiops truncatus	M	a	0	0	1	0	0	0	0
2016	17	Tursiops truncatus	F	a	0	0	1	0	0	0	0
2016	11	Physeter macrocephalus	M	j	0	0	0	0	0	0	1
2016	19	Stenella coeruleoalba	F	j	0	0	0	0	0	1	0
2016	17	Tursiops truncatus	M	a	0	1	0	1	0	0	0
2016	17	Tursiops truncatus	M	a	0	1	1	0	0	1	0
2016	11	Tursiops truncatus	F	a	0	0	0	0	0	1	0
2016	10	Stenella coeruleoalba	M	j	0	0	0	0	0	1	0
2016	19	Stenella coeruleoalba	M	j	0	0	0	0	0	1	0
2016	9	Physeter macrocephalus	M	a	0	0	0	1	0	0	0
2016	17	Tursiops truncatus	F	a	0	1	0	1	0	0	0
2016	17	Tursiops truncatus	F	j	0	1	0	1	0	0	1
2016	17	Tursiops truncatus	ND	a	0	0	1	0	0	0	0
2016	9	Stenella coeruleoalba	M	j	0	0	0	1	0	0	0
2016	9	Tursiops truncatus	M	j	0	0	0	0	0	1	0
2016	9	Stenella coeruleoalba	ND	j	0	0	0	0	0	1	0
2016	19	Stenella coeruleoalba	M	j	0	0	0	0	0	0	1
2016	17	Tursiops truncatus	M	a	0	0	1	0	0	0	0
2017	18	Tursiops truncatus	M	j	0	0	1	0	0	0	0
2017	16	Grampus griseus	M	j	0	0	0	0	0	0	1
2017	10	Delphinus delphis	M	j	0	0	0	0	0	1	0
2017	17	Tursiops truncatus	M	j	0	1	1	0	0	0	0
2017	11	Tursiops truncatus	F	a	0	0	0	0	1	0	0
2017	9	Tursiops truncatus	M	j	0	0	0	0	1	1	0
2017	17	Tursiops truncatus	F	ND	0	0	0	0	0	0	1
2017	9	Tursiops truncatus	M	j	0	0	1	0	0	0	0
2017	17	Tursiops truncatus	M	j	0	0	1	0	0	0	0
2017	11	Tursiops truncatus	F	a	0	0	0	0	0	1	1
2017	11	Physeter macrocephalus	ND	j	0	1	0	0	0	0	0
2017	18	Tursiops truncatus	F	a	0	1	1	0	0	0	0
2017	17	Tursiops truncatus	M	j	0	0	0	0	0	1	0
2017	17	Tursiops truncatus	F	j	0	1	0	0	0	1	0
2017	17	Tursiops truncatus	M	a	0	0	0	1	0	0	0
2017	19	Tursiops truncatus	F	j	0	0	0	0	1	0	0
2017	17	Stenella coeruleoalba	F	j	0	0	0	1	0	0	0
2017	10	Physeter macrocephalus	M	j	0	1	0	0	0	0	0
2018	9	Stenella coeruleoalba	M	a	0	1	0	0	0	0	0
2018	10	Tursiops truncatus	M	a	0	0	1	1	0	0	0
2018	11	Globicephala melas	M	a	0	0	0	0	1	1	0
2018	11	Tursiops truncatus	F	j	0	0	0	0	1	1	0
2018	17	Tursiops truncatus	M	a	0	0	0	0	0	0	1
2018	17	Tursiops truncatus	M	a	0	0	1	0	0	0	0
2018	11	Tursiops truncatus	M	j	0	0	0	0	1	0	0
2018	18	Tursiops truncatus	M	a	0	0	1	1	0	0	0
2018	17	Tursiops truncatus	F	a	0	0	1	1	0	0	1
2018	17	Tursiops truncatus	M	a	0	0	1	0	0	0	0
2018	18	Tursiops truncatus	F	a	0	0	0	1	0	0	0
2018	17	Tursiops truncatus	M	a	0	1	0	0	0	0	1
2018	10	Stenella coeruleoalba	M	a	0	0	0	0	0	1	1
2019	17	Tursiops truncatus	M	a	0	0	1	0	0	0	0
2019	17	Tursiops truncatus	F	a	0	0	1	0	0	0	0
2019	9	Stenella coeruleoalba	F	a	0	0	0	1	0	0	0
2019	19	Stenella coeruleoalba	M	j	0	0	0	0	0	0	1
2019	11	Tursiops truncatus	M	j	1	0	0	0	0	1	1
2019	10	Tursiops truncatus	M	a	0	0	0	1	0	0	0
2019	17	Tursiops truncatus	F	a	0	0	0	1	0	0	0
2019	10	Tursiops truncatus	M	a	0	0	0	1	0	0	0
2019	17	Tursiops truncatus	F	a	0	0	1	0	1	0	0
2019	9	Tursiops truncatus	F	j	0	0	0	0	1	0	0
2019	17	Tursiops truncatus	M	a	0	0	0	1	0	0	0
2019	18	Tursiops truncatus	F	a	0	0	0	1	0	0	0
2019	17	Tursiops truncatus	M	a	0	0	0	0	1	0	0
2020	17	Tursiops truncatus	F	a	0	1	0	0	0	0	0
2020	10	Stenella coeruleoalba	F	j	0	0	0	0	0	0	1
2020	16	Tursiops truncatus	M	a	0	0	0	0	1	0	0
2020	17	Stenella coeruleoalba	F	a	0	0	0	0	1	0	0
2020	17	Stenella coeruleoalba	F	j	0	1	0	0	0	0	0
2020	19	Stenella coeruleoalba	F	j	0	0	0	0	0	0	1
2020	19	Stenella coeruleoalba	ND	j	0	0	0	0	0	1	0
2020	9	Tursiops truncatus	F	a	0	1	0	0	1	0	0
2020	10	Tursiops truncatus	F	a	0	1	0	0	0	0	0
2020	17	Tursiops truncatus	M	a	0	1	1	0	0	0	0
2020	17	Tursiops truncatus	F	a	0	0	0	0	1	0	0
2020	19	Stenella coeruleoalba	F	j	0	0	0	0	0	1	0
2020	9	Tursiops truncatus	M	a	0	1	0	0	0	0	0
2020	19	Stenella coeruleoalba	F	j	0	0	0	0	0	1	0
2020	17	Tursiops truncatus	M	a	0	0	0	0	0	1	0
2020	11	Tursiops truncatus	F	j	0	0	0	0	0	1	0
2020	9	Stenella coeruleoalba	M	a	0	0	0	0	1	0	0
2020	9	Stenella coeruleoalba	M	a	0	1	0	0	0	0	0
2020	9	Stenella coeruleoalba	F	a	0	1	0	0	0	0	0
2021	17	Tursiops truncatus	F	a	0	0	1	0	0	0	0
2021	10	Delphinus delphis	ND	j	0	0	0	0	1	0	0
2021	9	Tursiops truncatus	M	a	0	0	0	0	0	1	0
2021	10	Tursiops truncatus	M	a	0	1	0	0	0	0	0
2021	9	Tursiops truncatus	F	a	0	1	0	0	0	0	0
2021	9	Tursiops truncatus	M	j	0	0	0	0	0	1	0
2021	9	Tursiops truncatus	M	j	0	0	0	0	0	1	0
2021	17	Tursiops truncatus	F	a	0	1	0	0	0	0	0
2021	9	Tursiops truncatus	F	j	0	0	0	1	0	0	0
2021	17	Tursiops truncatus	M	a	0	0	0	1	1	0	1
2021	10	Tursiops truncatus	M	j	1	0	0	0	0	0	0
2021	17	Tursiops truncatus	ND	a	0	0	0	1	0	0	0
2021	17	Tursiops truncatus	M	a	0	1	0	0	0	0	0
2021	17	Tursiops truncatus	M	j	0	0	0	0	0	1	0
2022	17	Tursiops truncatus	M	a	0	1	0	1	0	0	0
2022	18	Tursiops truncatus	F	a	0	0	0	1	0	0	0
2022	9	Tursiops truncatus	F	a	0	1	0	0	0	0	0
2022	17	Tursiops truncatus	M	a	0	0	1	0	0	0	0
2022	17	Tursiops truncatus	M	a	0	0	0	1	0	0	0
2022	17	Tursiops truncatus	F	a	0	1	0	0	0	0	0
2022	17	Tursiops truncatus	M	a	0	0	1	0	0	0	0
2022	17	Tursiops truncatus	F	a	0	0	0	1	0	0	0
2022	17	Tursiops truncatus	M	a	0	0	1	0	0	0	0
2022	17	Tursiops truncatus	F	a	0	0	1	1	0	0	0
2023	17	Tursiops truncatus	F	j	0	0	0	0	1	0	0
2023	10	Stenella coeruleoalba	M	j	0	0	0	0	1	0	0
2023	18	Tursiops truncatus	M	j	0	0	0	0	0	1	0
2023	17	Tursiops truncatus	F	a	0	0	1	1	0	0	0
2023	19	Stenella coeruleoalba	M	j	0	1	0	0	0	0	0
2023	17	Tursiops truncatus	M	a	0	0	0	1	0	0	0
