# Supplementary material for: Assessing fishery interaction on cetaceans stranded along the Italian coastline between 1986 and 2023
Source: PLoS One. 2025 Sep 17;20(9):e0330441. doi: 10.1371/journal.pone.0330441 (PMC12443319; doi:10.1371/journal.pone.0330441)
Supplement: S2 Table — Summarizes information on the cases of fishery-related mortality. For each individual, the year, GSA (Geographical Sub Areas), species, age class, sex (M = Male, F = Female; ND = Not Determined), and DCC (Decomposition Condition Code) are reported. The Category describes the type of interaction or trauma associated with the fishery, including by-catch (PUE), larynx entanglement, entanglement, and intentional injury. The Fishing gear column indicates the type of fishing gear involved. (XLSX) [file pone.0330441.s002.xlsx]

## Sheet: COD 2015-2023
Year	GSA	Species	Age	Sex	DCC	Category	Fishing gear	Notes
2015	19	Stenella coeruleoalba	ND	M	3	By-catch (PUE)	Trawling
2015	19	Stenella coeruleoalba	ND	M	3	By-catch (PUE)	Trawling
2015	17	Tursiops truncatus	ND	F	3	Larynx entanglement	Gillnet
2015	17	Tursiops truncatus	ND	ND	3	Larynx entanglement	Gillnet
2016	19	Stenella coeruleoalba	juvenile	M	3	Intentional injury	ND
2016	17	Tursiops truncatus	adult	M	3	Larynx entanglement	Gillnet
2016	17	Tursiops truncatus	adult	F	4	Larynx entanglement	Gillnet
2016	17	Tursiops truncatus	adult	F	2	Entanglement	Gillnet
2016	17	Tursiops truncatus	juvenile	F	2	Entanglement	Gillnet
2016	17	Tursiops truncatus	adult	M	3	Larynx entanglement	Gillnet
2016	17	Tursiops truncatus	adult	M	4	Entanglement	Gillnet
2016	17	Tursiops truncatus	adult	M	4	Entanglement	Gillnet
2016	17	Tursiops truncatus	adult	M	3	Intentional injury	ND
2016	11	Tursiops truncatus	adult	F	3	Intentional injury	ND
2016	16	Stenella coeruleoalba	juvenile	M	2	Intentional injury	ND
2016	19	Stenella coeruleoalba	calf	F	3	Intentional injury	ND
2016	19	Stenella coeruleoalba	juvenile	M	3	Intentional injury	ND
2017	9	Tursiops truncatus	juvenile	M	4	Larynx entanglement	Gillnet
2017	9	Tursiops truncatus	juvenile	M	3	By-catch (PUE)	Trawling
2017	10	Physeter macrocephalus	juvenile	M	2	Chronic entanglement	Drift-net
2017	19	Tursiops truncatus	juvenile	F	3	By-catch (PUE)	Trawling
2017	18	Tursiops truncatus	juvenile	M	3	Larynx entanglement	Gillnet
2017	17	Tursiops truncatus	juvenile	M	3	Larynx entanglement	Gillnet
2017	17	Tursiops truncatus	juvenile	M	3	Larynx entanglement	Gillnet
2017	18	Tursiops truncatus	adult	F	4	Larynx entanglement	Gillnet
2017	17	Tursiops truncatus	juvenile	F	3	Entanglement	Gillnet
2017	17	Tursiops truncatus	juvenile	M	4	Intentional injury	ND
2017	17	Tursiops truncatus	ND	F	4	Intentional injury	ND
2017	11	Tursiops truncatus	adult	F	2	By-catch (PUE)	Trawling
2017	11	Tursiops truncatus	adult	F	3	Intentional injury	ND
2017	11	Physeter macrocephalus	juvenile	ND	4	Chronic entanglement	Drift-net
2017	16	Grampus griseus	juvenile	M	4	Intentional injury	ND
2017	10	Delphinus delphis	juvenile	M	2	Intentional injury	ND
2018	17	Tursiops truncatus	adult	M	4	Larynx entanglement	Gillnet
2018	18	Tursiops truncatus	adult	M	3	Larynx entanglement	Gillnet
2018	17	Tursiops truncatus	adult	F	2	Larynx entanglement	Gillnet
2018	17	Tursiops truncatus	adult	M	4	Larynx entanglement	Gillnet
2018	17	Tursiops truncatus	juvenile	M	2	By-catch (PUE)	ND
2018	10	Stenella coeruleoalba	adult	M	2	Intentional injury	ND
2018	10	Tursiops truncatus	adult	M	4	Larynx entanglement	Gillnet
2018	11	Globicephala melas	adult	M	3	Chronic entanglement	Gillnet
2018	11	Tursiops truncatus	juvenile	F	3	By-catch (PUE)	Trawling
2018	11	Tursiops truncatus	juvenile	M	2	By-catch (PUE)	Trawling
2018	17	Tursiops truncatus	adult	M	3	Intentional injury	ND
2018	17	Tursiops truncatus	adult	M	4	Entanglement	Gillnet
2019	17	Tursiops truncatus	adult	F	4	Ingestion	Gillnet
2019	17	Tursiops truncatus	adult	F	3	Larynx entanglement	Gillnet
2019	17	Tursiops truncatus	adult	F	3	Larynx entanglement	Gillnet
2019	9	Tursiops truncatus	juvenile	F	3	By-catch (PUE)	Trawling
2019	19	Stenella coeruleoalba	juvenile	M	2	Intentional injury	ND
2019	17	Tursiops truncatus	adult	M	4	Larynx entanglement	Gillnet
2019	17	Tursiops truncatus	adult	M	2	By-catch (PUE)	Trawling
2019	11	Tursiops truncatus	juvenile	M	3	Intentional injury	ND
2019	17	Tursiops truncatus	adult	M	3	Ingestion	Gillnet
2020	17	Tursiops truncatus	adult	M	4	Larynx entanglement	Gillnet
2020	9	Tursiops truncatus	adult	M	2	Entanglement	Gillnet
2020	9	Stenella coeruleoalba	adult	M	2	By-catch (PUE)	Trawling
2020	9	Tursiops truncatus	adult	F	2	Entanglement	Gillnet
2020	19	Stenella coeruleoalba	juvenile	F	2	Intentional injury	ND
2020	10	Stenella coeruleoalba	juvenile	F	3	Intentional injury	ND
2020	16	Tursiops truncatus	adult	M	3	By-catch (PUE)	Trawling
2020	10	Tursiops truncatus	adult	F	3	Chronic entanglement	Fishing line
2021	17	Tursiops truncatus	adult	F	3	Larynx entanglement	Gillnet
2021	16	Delphinus delphis	juvenile	ND	2	Chronic entanglement	Gillnet
2021	9	Tursiops truncatus	adult	M	2	By-catch (PUE)	Trawling	Consequence of underlying pathologies: Serratia spp and Carnobacterium spp systemic infection and abscess associated; Cetacean Poxvirus 1 associated to cutaneous lesion
2021	10	Tursiops truncatus	adult	M	2	By-catch (PUE)	Trawling	Consequence of underlying pathologies: multiorganic parasitosis; Photobacterium damselae bacteremia and systemic infection
2021	19	Tursiops truncatus	adult	M	3	Entanglement	Gillnet
2021	9	Tursiops truncatus	juvenile	F	3	Ingestion	Gillnet
2021	17	Tursiops truncatus	adult	M	3	Larynx entanglement	Gillnet
2021	10	Tursiops truncatus	calf	M	2	By-catch (PUE)	Trawling	Consequence of underlying pathologies: Morbillivirus systemic infection
2021	17	Tursiops truncatus	adult	ND	4	Ingestion	Gillnet
2021	17	Tursiops truncatus	adult	M	3	Larynx entanglement	Gillnet
2022	17	Tursiops truncatus	adult	M	3	Entanglement	Gillnet
2022	9	Tursiops truncatus	adult	F	2	Entanglement	Gillnet
2022	17	Tursiops truncatus	adult	M	4	Larynx entanglement	Gillnet
2022	17	Tursiops truncatus	adult	M	3	Larynx entanglement	Gillnet
2022	17	Tursiops truncatus	adult	F	2	Ingestion	Gillnet
2022	17	Tursiops truncatus	adult	M	3	Larynx entanglement	Gillnet
2022	17	Tursiops truncatus	adult	F	3	Larynx entanglement	Gillnet
2023	10	Stenella coeruleoalba	juvenile	M	2	Entanglement	Gillnet
2023	18	Tursiops truncatus	juvenile	M	3	By-catch (PUE)	Trawling
2023	17	Tursiops truncatus	adult	F	3	Larynx entanglement	Gillnet
